# Supplementary material for: Tetraphenylethylene-conjugated polycation covered iron oxide nanoparticles for magnetic resonance/optical dual-mode imaging
Source: Regen Biomater. 2021 Jun 14;8(3):rbab023. doi: 10.1093/rb/rbab023 (PMC8240647; doi:10.1093/rb/rbab023)
Supplement: rbab023_Supplementary_Data [file rbab023_supplementary_data.zip]

Archive with 2 entries (2 files):
- Response to reviewers 04-28-2021.docx
- Supplementary information revised 04-28-2021.doc
